# Supplementary material for: Environmental DNA sampling provides new management strategies for vernal pool branchiopods in California
Source: PLoS One. 2021 Apr 8;16(4):e0243338. doi: 10.1371/journal.pone.0243338 (PMC8031410; doi:10.1371/journal.pone.0243338)
Supplement: S1 Table — Columns include a unique collection ID, vernal pool ID, the property sampled, the filter type, filtration protocol, sampling date, pool area in square meters, water volume sampled (per water replicate) in milliliters, and the latitude and longitude of the pool in decimal degrees. (XLSX) [file pone.0243338.s001.xlsx]

## Sheet: Sheet1
ID	Pool ID	Property	Filter	Filtration	Date	Pool Area (m2)	Vol.1 (mL)	Vol.2 (mL)	Vol.3 (mL)	Latitude	Longitude
CP2-4	C5	CP	GF	field	2016-03-18	33.891	500	500	500	38.5006	-121.265
CP3-1	C10	CP	CN	field	2017-01-05	125	500	500	600	38.4982	-121.263
CP3-4	C6	CP	CN	field	2017-01-05	160	800	500	600	38.5008	-121.265
CP4-1	C1	CP	CN	lab	2017-01-20	975.76	120	120	120	38.4992	-121.267
CP4-2	C4	CP	CN	lab	2017-01-20	187	220	250	250	38.5002	-121.266
CP4-3	C6	CP	CN	lab	2017-01-20	230.96	150	120	120	38.5008	-121.265
CP4-4	C7	CP	CN	lab	2017-01-20	484.95	200	220	150	38.4997	-121.265
CP4-5	C8	CP	CN	lab	2017-01-20	260.13	160	150	150	38.4972	-121.267
CP4-6	C11	CP	CN	lab	2017-01-20	500	150	150	150	38.4978	-121.267
CP4-7	C12	CP	CN	lab	2017-01-20	113.29	200	200	200	38.4972	-121.267
CP5-1	C13	CP	CN	lab	2017-02-08	468.73	150	200	150	38.4992	-121.267
CP5-2	C14	CP	CN	lab	2017-02-08	219.34	200	200	450	38.4978	-121.269
CP5-3	C1	CP	CN	lab	2017-02-08	975.76	150	200	250	38.4983	-121.269
CP5-4	C7	CP	CN	lab	2017-02-08	550.21	200	200	200	38.4997	-121.265
CP5-5	C9	CP	CN	lab	2017-02-08	166.68	200	200	200	38.4971	-121.265
CP5-6	C8	CP	CN	lab	2017-02-08	256.09	300	200	250	38.4972	-121.267
CP5-7	C12	CP	CN	lab	2017-02-08	113.29	200	200	200	38.4972	-121.267
CP6-1	C8	CP	CN	lab	2017-03-03	263.6	250	300	350	38.4972	-121.267
CP6-2	C9	CP	CN	lab	2017-03-03	51.24	100	200	180	38.4971	-121.265
CP6-3	C2	CP	CN	lab	2017-03-03	4.99	100	130	100	38.4983	-121.263
CP6-4	C10	CP	CN	lab	2017-03-03	94.9	250	300	315	38.4982	-121.263
CP6-5	C7	CP	CN	lab	2017-03-03	459.97	300	250	300	38.4997	-121.265
CP6-6	C15	CP	CN	lab	2017-03-03	102.56	330	250	250	38.4996	-121.266
CP6-7	C1	CP	CN	lab	2017-03-03	840.96	180	180	180	38.4992	-121.267
DC3-1	D13	DC	CN	lab	2017-01-25	483.03	300	300	200	37.1771	-120.404
DC3-10	D19	DC	CN	lab	2017-01-25	506.98	180	150	200	37.1847	-120.394
DC3-2	D14	DC	CN	lab	2017-01-25	3603.9	120	120	300	37.1732	-120.404
DC3-3	D7	DC	CN	lab	2017-01-25	596.6	120	130	150	37.1778	-120.398
DC3-4	D11	DC	CN	lab	2017-01-25	73.567	120	120	140	37.1824	-120.4
DC3-5	D15	DC	CN	lab	2017-01-25	279.43	200	150	180	37.1775	-120.403
DC3-6	D3	DC	CN	lab	2017-01-25	15.515	160	150	120	37.184	-120.402
DC3-7	D16	DC	CN	lab	2017-01-25	459.12	120	130	120	37.1846	-120.398
DC3-8	D17	DC	CN	lab	2017-01-25	13.87	300	200	250	37.1844	-120.396
DC3-9	D18	DC	CN	lab	2017-01-25	0.5727	150	150	200	37.1834	-120.394
DC4-1	D20	DC	CN	field	2017-02-10	2445.9	110	100	100	NA	NA
DC4-2	D21	DC	CN	field	2017-02-10	493.5	180	200	260	37.1722	-120.4
DC4-3	D22	DC	CN	field	2017-02-10	581.18	200	200	200	NA	NA
DC4-4	D23	DC	CN	field	2017-02-10	219.39	200	150	150	37.1846	-120.398
DC4-5	D16	DC	CN	field	2017-02-10	599.32	200	200	180	37.1846	-120.398
DC4-6	D2	DC	CN	field	2017-02-10	280.73	190	200	160	37.1847	-120.4
DC4-7	D24	DC	CN	field	2017-02-10	30.79	200	200	200	37.1854	-120.398
DC5-1	D25	DC	CN	lab	2017-03-10	250	20	10	10	37.1849	-120.394
DC5-2	D26	DC	CN	lab	2017-03-10	535.79	20	30	15	37.1846	-120.4
DC5-3	D27	DC	CN	lab	2017-03-10	936.43	20	10	20	37.1848	-120.4
DC5-4	D28	DC	CN	lab	2017-03-10	151.83	215	200	200	37.185	-120.4
DC5-5	D29	DC	CN	lab	2017-03-10	55.183	220	200	170	37.185	-120.399
DC5-6	D30	DC	CN	lab	2017-03-10	329.18	250	300	70	37.185	-120.399
JP1-1	J1	JP	CN	field	2017-02-01	1422.1	150	250	300	38.2741	-121.818
JP1-2	J2	JP	CN	field	2017-02-01	338146	100	100	100	38.2739	-121.824
JP1-3	J3	JP	CN	field	2017-02-01	30352	250	280	250	38.2667	-121.827
JP1-4	J4	JP	CN	field	2017-02-01	29763	50	50	50	38.2595	-121.83
JP1-5	J5	JP	CN	field	2017-02-01	60.7	210	220	200	38.2587	-121.835
JP1-6	J6	JP	CN	field	2017-02-01	12601	100	100	300	38.2604	-121.837
JP1-7	J7	JP	CN	field	2017-02-01	236.21	180	200	150	38.261	-121.832
JP2-1	J8	JP	CN	lab	2017-02-24	92.503	350	250	250	38.2572	-121.834
JP2-2	J5	JP	CN	lab	2017-02-24	159.88	350	500	430	38.2587	-121.835
JP2-3	J6	JP	CN	lab	2017-02-24	12601	60	40	50	38.2604	-121.837
JP2-4	J7	JP	CN	lab	2017-02-24	678	300	400	200	38.261	-121.832
JP2-5	J4	JP	CN	lab	2017-02-24	29763	50	60	80	38.2595	-121.83
JP2-6	J9	JP	CN	lab	2017-02-24	169.48	400	400	400	38.2636	-121.824
JP2-7	J2	JP	CN	lab	2017-02-24	338146	150	70	100	38.2739	-121.824
JP3-1	J5	JP	CN	field	2017-03-07	20.22	350	300	300	38.2587	-121.835
JP3-2	J6	JP	CN	field	2017-03-07	12601	30	20	30	38.2604	-121.837
JP3-3	J7	JP	CN	field	2017-03-07	397.57	150	220	250	38.261	-121.833
JP3-4	J4	JP	CN	field	2017-03-07	29763	30	40	30	38.2595	-121.83
JP3-5	J10	JP	CN	field	2017-03-07	250	250	150	170	38.2636	-121.824
JP3-6	J2	JP	CN	field	2017-03-07	338146	30	50	50	38.2739	-121.824
JP4-1	J2	JP	GF	lab	2018-01-26	338146	1000	1000	1000	38.2739	-121.824
JP4-2	J6	JP	GF	lab	2018-01-26	12601	800	1000	1000	38.2604	-121.837
JP4-3	J4	JP	GF	lab	2018-01-26	29763	750	350	1000	38.2595	-121.83
JP5-1	J2	JP	GF	lab	2018-02-14	338146	1000	1000	1000	38.2739	-121.824
JP5-2	J6	JP	GF	lab	2018-02-14	12601	1000	1000	1000	38.2604	-121.837
JP5-3	J4	JP	GF	lab	2018-02-14	29763	1000	1000	1000	38.2595	-121.83
JP6-1	J2	JP	GF	lab	2018-03-12	338146	500	500	500	38.2739	-121.824
JP6-2	J6	JP	GF	lab	2018-03-12	12601	700	1000	1000	38.2604	-121.837
JP6-3	J4	JP	GF	lab	2018-03-12	29763	250	200	150	38.2595	-121.83
UCM3-1	U4	UC	CN	lab	2017-01-27	49743	100	100	100	37.362	-120.393
UCM3-2	U8	UC	CN	lab	2017-01-27	92.31	300	300	270	37.3852	-120.374
UCM3-3	U11	UC	CN	lab	2017-01-27	98.46	250	200	110	37.3835	-120.391
UCM3-4	U12	UC	CN	lab	2017-01-27	452.88	200	70	200	37.3813	-120.401
UCM3-5	U13	UC	CN	lab	2017-01-27	2521.9	120	180	200	37.3812	-120.401
UCM3-6	U14	UC	CN	lab	2017-01-27	26.32	300	300	300	37.3847	-120.375
UCM3-7	U15	UC	CN	lab	2017-01-27	19.237	300	300	300	37.3813	-120.401
UCM4-1	U16	UC	CN	field	2017-03-01	161	380	450	150	37.3723	-120.4
UCM4-2	U17	UC	CN	field	2017-03-01	301.89	240	10	300	37.3731	-120.4
UCM4-3	U18	UC	CN	field	2017-03-01	92.95	250	250	250	37.3661	-120.41
UCM4-4	U4	UC	CN	field	2017-03-01	49743	40	40	40	37.362	-120.393
UCM4-5	U12	UC	CN	field	2017-03-01	377.91	350	280	500	37.3813	-120.401
WP3-1	W2	WP	CN	lab	2017-01-02	172.38	500	500	500	38.4652	-121.287
WP3-2	W11	WP	CN	lab	2017-01-02	150	500	500	500	38.4639	-121.287
WP3-4	W10	WP	CN	lab	2017-01-02	79.76	500	500	500	38.4615	-121.288
WP3-5	W12	WP	CN	lab	2017-01-02	1051.2	500	500	500	38.4662	-121.288
WP4-1	W1	WP	CN	field	2017-01-17	101.88	150	300	350	38.4664	-121.288
WP4-2	W2	WP	CN	field	2017-01-17	172.38	250	150	150	38.4652	-121.287
WP4-3	W3	WP	CN	field	2017-01-17	98.06	250	200	100	38.4639	-121.286
WP4-4	W13	WP	CN	field	2017-01-17	1067.6	500	450	500	38.4617	-121.288
WP4-5	W12	WP	CN	field	2017-01-17	79.76	320	200	200	38.4662	-121.288
WP5-1	W1	WP	CN	lab	2017-02-03	260.77	90	75	80	38.4664	-121.288
WP5-2	W2	WP	CN	lab	2017-02-03	245.27	110	100	150	38.4652	-121.287
WP5-3	W3	WP	CN	lab	2017-02-03	98.06	200	200	200	38.4639	-121.286
WP5-4	W14	WP	CN	lab	2017-02-03	66.869	200	200	200	38.464	-121.288
WP5-5	W12	WP	CN	lab	2017-02-03	107.99	120	100	100	38.4662	-121.288
WP5-6	W15	WP	CN	lab	2017-02-03	386.22	300	120	120	38.4666	-121.289
WP6-1	W1	WP	CN	lab	2017-03-12	122.21	300	300	250	38.4664	-121.288
WP6-2	W16	WP	CN	lab	2017-03-12	2195.6	200	200	200	38.4659	-121.288
WP6-3	W3	WP	CN	lab	2017-03-12	84.13	220	200	70	38.4639	-121.286
WP6-4	W5	WP	CN	lab	2017-03-12	30.929	250	250	200	38.4627	-121.286
WP6-5	W10	WP	CN	lab	2017-03-12	1051.2	250	300	270	38.4615	-121.288
S1 Table. Detailed eDNA sample collection data. Columns include a unique collection ID, a vernal pool ID, the property sampled, the filter type, filtration protocol, sampling date, pool area in square meters, water volume sampled (per water replicate) in milliliters, and the latitude and longitude of the pool in decimal degrees.
