# Supplementary material for: Environmental DNA sampling provides new management strategies for vernal pool branchiopods in California
Source: PLoS One. 2021 Apr 8;16(4):e0243338. doi: 10.1371/journal.pone.0243338 (PMC8031410; doi:10.1371/journal.pone.0243338)
Supplement: S2 Table — (XLSX) [file pone.0243338.s002.xlsx]

## Sheet: Sheet1
Gene	Primer F	Primer R	Citation
12S rDNA	GTGCCAGCHNHHGCGGTYA	AGAGYGACGGGCRTRTDTGT	Machida RJ, Kweskin M, Knowlton N. PCR primers for metazoan mitochondrial 12S ribosomal DNA sequences. PLoS One. 2012. doi:10.1371/journal.pone.0035887
Cytochrome Oxidase I	TAAACTTCAGGGCCAAAAAATCA	GGTCAACAAATCATAAAGATATTGG	Folmer O, Black M, Hoeh W, Lutz R, Vrijenhoek R. DNA primers for amplification of mitochondrial cytochrome c oxidase subunit I from diverse metazoan invertebrates. Mol Mar Biol Biotechnol. 1994;3: 294–299. doi:10.1371/journal.pone.0013102
16S Ribosomal RNA	AGGGCCGTGGTATTTTAACC	ATCCCTGAACCAACATCGAG	Deiner K, Hull JM, May B. Range-wide phylogeographic structure of the vernal pool fairy shrimp ( Branchinecta lynchi ). PLoS One. 2017; 1–20.
18S rDNA	TYCCTGGTTGATYYTGCCAT	TGATCCTTCCGCAGGTTCACCT	Apakupakul K, Siddall ME, Burreson EM. Higher Level Relationships of Leeches (Annelida: Clitellata: Euhirudinea) Based on Morphology and Gene Sequences. Mol Phylogenet Evol. 1999. doi:10.1006/mpev.1999.0639
